# Supplementary material for: Development and Validation of a Tool to Explore Attitudes Towards meDication adHErence Using a Novel Self-Reported QuestionnairE (ADHERE-7)
Source: Pharmacy (Basel). 2024 Jul 18;12(4):113. doi: 10.3390/pharmacy12040113 (PMC11270287; doi:10.3390/pharmacy12040113)
Supplement: Supplementary file 1 [file pharmacy-12-00113-s001.zip]

Archive with 1 entries (1 files):
- pharmacy-3064623-supplementary.pdf
